# Supplementary material for: Potential Pro-Inflammatory Effect of Vitamin E Analogs through Mitigation of Tetrahydrocannabinol (THC) Binding to the Cannabinoid 2 Receptor
Source: Int J Mol Sci. 2022 Apr 13;23(8):4291. doi: 10.3390/ijms23084291 (PMC9026873; doi:10.3390/ijms23084291)
Supplement: Supplementary file 1 [file ijms-23-04291-s001.zip]

Archive with 1 entries (1 files):
- ijms-1667652-supplementary.pdf
